# Supplementary material for: Lung Subregion Partitioning by Incremental Dose Intervals Improves Omics-Based Prediction for Acute Radiation Pneumonitis in Non-Small-Cell Lung Cancer Patients
Source: Cancers (Basel). 2022 Oct 6;14(19):4889. doi: 10.3390/cancers14194889 (PMC9564373; doi:10.3390/cancers14194889)
Supplement: Supplementary file 1 [file cancers-14-04889-s001.zip]

Archive with 1 entries (1 files):
- cancers-1823070-supplementary.pdf
